# Supplementary material for: WHO Critical- and High-Priority Fungal Pathogens Beyond Human Medicine: Expanding One Health Surveillance
Source: Pathogens. 2026 Jun 23;15(7):660. doi: 10.3390/pathogens15070660 (PMC13415207; doi:10.3390/pathogens15070660)
Supplement: Supplementary file 1 [file pathogens-15-00660-s001.zip]

Archive with 1 entries (1 files):
- pathogens-4379364-supplementary.pdf
